# Supplementary material for: Synergistic immuno-modulatory activity in human macrophages of a medicinal mushroom formulation consisting of Reishi, Shiitake and Maitake
Source: PLoS One. 2019 Nov 7;14(11):e0224740. doi: 10.1371/journal.pone.0224740 (PMC6837746; doi:10.1371/journal.pone.0224740)
Supplement: S1 Data — (XLS) [file pone.0224740.s015.xls]

## Sheet: Fig 1 A and B TNFa
	TNF-a(pg/mL)
	-LPS						+LPS
				Mean	Additive effect					Mean	Additive effect
Shiitake	306.99	315.006	299.65	307.215	148.056		808.12	811.543	867.285	828.983	399.51
	44.2857	35.7143	38.5714	39.5238	19.0476		425.429	407.714	357.429	396.857	191.256
	863.184	840.844	831.138	845.055	407.256		873.674	1130.69	797.211	933.859	450.053
	1081.49	1068.4		1074.95	518.047		1417.42	1391.95		1404.68	676.956
	1551.48	1517.7		1534.59	739.562		1066.78	924.932		995.858	479.932
	1011.27	1053.94		1032.6	497.64		1182.04	1038.95		1110.49	535.177
	1449.15	1338.59		1393.87	671.743		924.247	949.969		937.108	451.618
Reishi	29.0588	27.1765	29.0588	28.4314	3.42547		517.765	438.471	566.706	507.647	61.1623
	40.9216	40.442	39.723	40.3622	4.86291		295.572	200.832	175.252	223.885	26.9741
	44.2838	37.3294	38.2863	39.9665	4.81524		205.881	172.759	173.756	184.132	22.1846
	47.5982	42.6589		45.1285	5.43717		291.167	280.587		285.877	34.443
	39.4906	34.9241		37.2074	4.48281		171.617	150.133		160.875	19.3825
	39.8424	40.5461		40.1942	4.84268		318.349	333.38		325.864	39.2608
	48.3049	33.5213		40.9131	4.92929		192.225	186.475		189.35	22.8133
Maitake	1.29412	1.29412	-0.352941	0.745098	0.296244		494.471	483.882	534	504.118	200.432
	10.3676	5.23131	10.8356	8.8115	3.50337		180.746	189.261	177.248	182.418	72.5278
	15.0554	13.1782	12.0063	13.4133	5.33299		135.681	140.591	117.114	131.129	52.1356
	40.1942	38.0843		39.1393	15.5614		445.783	402.503		424.143	168.635
	29.6691	18.8565		24.2628	9.64667		297.713	312.543		305.128	121.316
	41.9543	38.4358		40.1951	15.9812		241.729	240.147		240.938	95.7947
	21.9891	13.6474		17.8183	7.08437		160.276	149.385		154.83	61.559
Formula	192.5	189.167	184.167	188.611	188.611		1331.39	1319.72	1410.28	1353.8	1353.8
	537.236	530.78	498.556	522.191	522.191		694.918	831.536	775.599	767.351	767.351
	557.795	623.926	593.329	591.683	591.683		1067.2	1062.36	923.513	1017.69	1017.69
	619.066	621.134		620.1	620.1		986.671	867.686		927.178	927.178
	732.752	687.044		709.898	709.898		933.203	820.958		877.08	877.08
	288.311	294.436		291.374	291.374		785.758	800.787		793.273	793.273
	401.624	383.29		392.457	392.457		530.797	559.06		544.929	544.929

## Sheet: Fig 1 C and D IL1-a
	IL1-a (pg/mL)
	-LPS						+LPS
				Mean	Additive effect					Mean	Additive effect
Shiitake	193.88	183.524	199.058	192.154	92.6045		191.291	175.757	219.77	195.606	94.2681
	47.5524	37.6021	26.6834	37.2793	17.9659		334.104	356.592	381.369	357.355	172.219
	111.792	94.6328	96.6478	101.024	48.6863		421.558	391.107	396.527	403.064	194.248
	5.06812	7.60581		6.33697	3.05396		20.3309	21.6067		20.9688	10.1054
	33.1176	19.0556		26.0866	12.5718		65.36	47.2552		56.3076	27.1362
	15.2335	6.33666		10.7851	5.19763		52.4152	39.5343		45.9747	22.1565
	19.0556	12.6885		15.872	7.64918		39.5343	40.8195		40.1769	19.3624
Reishi	77.4744	86.5476	78.7706	80.9309	9.75071		117.656	89.14	128.025	111.607	13.4466
	-0.985109	-8.85791	-3.93909	-4.59404	-0.553498		9.86348	-9.84101	5.91538	1.97928	0.238468
	-9.84101	-5.90729	-25.5403	-13.7628	-1.65817		14.8037	3.94269	-3.93909	4.93576	0.59467
	1.26612	2.53285		1.89949	0.228854		34.3997	20.3309		27.3653	3.29702
	25.4381	-6.3216		9.55825	1.1516		73.158	49.8339		61.4959	7.40915
	12.6885	16.5069		14.5977	1.75876		27.9954	29.275		28.6352	3.45003
	10.1459	19.0556		14.6008	1.75913		44.679	24.1604		34.4197	4.14695
Maitake	134.506	103.398	99.5094	112.471	44.7174		125.433	122.841	134.506	127.593	50.7298
	17.7705	0.985334	10.8511	9.86898	3.92381		6.90207	9.86348	14.8037	10.5231	4.18388
	44.5649	15.7924	19.7496	26.7023	10.6166		-9.84101	3.94269	-16.7164	-7.53825	-2.99713
	34.3997	8.87557		21.6376	8.60291		30.5552	11.4169		20.9861	8.34386
	30.5552	21.6067		26.081	10.3696		49.8339	13.9607		31.8973	12.6821
	13.9607	30.5552		22.258	8.84955		13.9607	0		6.98034	2.77532
	35.6824	39.5343		37.6083	14.9527		30.5552	17.7809		24.1681	9.609
Formula	217.794	120.084	135.351	157.743	157.743		263.595	317.031	251.382	277.336	277.336
	61.5219	66.5221	50.542	59.5287	59.5287		286.339	269.491	263.191	273.007	273.007
	46.5563	55.5294	42.5744	48.22	48.22		373.812	321.311	356.592	350.572	350.572
	119.123	90.1348		104.629	104.629		434.168	542.706		488.437	488.437
	169.989	186.269		178.129	178.129		417.589	380.359		398.974	398.974
	111.185	92.7565		101.971	101.971		346.637	293.396		320.017	320.017
	306.236	333.575		319.905	319.905		493.968	623.772		558.87	558.87

## Sheet: Fig 1 E and F IL6
	IL6(pg/mL)
	-LPS						+LPS
				Mean	Additive effect					Mean	Additive effect
Shiitake	724.121	673.178	703.475	700.258	337.474		21124	22536.7	26384.8	23348.5	11252.3
	2145.33	2170.89	2218.34	2178.19	1049.73		22863.9	24529.7	22266.7	23220.1	11190.4
Reishi	697.72	724.121	705.122	708.987	85.4202		4401.54	4659.8	6046.97	5036.11	606.76
	734.913	779.325	840.762	785	94.5783		4401.54	4591.24	5027.95	4673.58	563.082
Maitake	237.623	225.533	201.48	221.545	88.0843		10905.6	7415.74	7415.74	8579.02	3410.94
	311.79	305.245	303.792	306.943	122.037		8141.5	8338.71	8030.63	8170.28	3248.42
Formula	2513.67	2543.08	2486.99	2514.58	2514.58		25240.9	24608.9	25864.4	25238.1	25238.1
	2262.21	2279.44	2298.64	2280.09	2280.09		23782.1	25074.6	25754.4	24870.4	24870.4

## Sheet: Fig 1 G and H IL-10
	IL10(pg/mL)
	-LPS						+LPS
				Mean	Additive effect					Mean	Additive effect
Shiitake	172.115	146.997	145.427	154.846	74.6247		1245.9	1280.43	1285.14	1270.49	612.285
	147.413	139.004	134.802	140.406	67.6657		912.426	938.56	837.567	896.184	431.896
	261.734	274.529	287.342	274.535	132.306		1012.81	983.338	997.285	997.811	480.873
	92.2002	86.1784		89.1893	42.9828		772.775	695.684		734.229	353.845
	210.339	205.769		208.054	100.267		593.049	522.861		557.955	268.894
	93.7062	66.6316		80.1689	38.6356		603.343	585.928		594.635	286.571
	122.362	105.762		114.062	54.9698		616.028	540.164		578.096	278.6
Reishi	115.6	112.46	109.32	112.46	13.5494		1209.79	1230.2	1220.78	1220.26	147.019
	87.3199	90.1059	94.2867	90.5708	10.9121		602.202	609.596	603.68	605.16	72.9108
	101.259	106.841	85.9272	98.0089	11.8083		568.273	569.746	575.637	571.219	68.8215
	77.1522	75.6486		76.4004	9.20487		839.116	764.716		801.916	96.6164
	54.6212	75.6486		65.1349	7.84758		548.039	515.006		531.522	64.0388
	54.6212	71.1391		62.8802	7.57592		611.269	622.376		616.823	74.316
	51.6208	56.1218		53.8713	6.49052		441.471	260.735		351.103	42.3016
Maitake	32.1111	46.9259	42.4815	40.5062	16.1049		907.667	854.333	864.704	875.568	348.117
	102.654	102.654	102.654	102.654	40.8142		766.402	725.797	722.797	738.332	293.554
	126.404	119.412	123.607	123.141	48.9597		742.316	764.895	758.868	755.36	300.324
	272.99	250.024		261.507	103.973		1420.22	1215.1		1317.66	523.889
	357.65	346.835		352.242	140.048		630.318	582.765		606.541	241.155
	306.769	300.619		303.694	120.746		892.849	853.741		873.295	347.214
	382.412	394.817		388.614	154.509		1225.25	1257.45		1241.35	493.548
Formula	60.3175	63.4921	68.254	64.0212	64.0212		523.81	542.857	531.746	532.804	532.804
	144.609	154.427	141.806	146.948	146.948		1005.04	960.146	924.714	963.301	963.301
	175.503	193.809	181.132	183.481	183.481		1396.55	1325.06	1304.07	1341.9	1341.9
	98.2256	86.1784		92.202	92.202		719.709	730.941		725.325	725.325
	90.6944	57.6225		74.1585	74.1585		826.135	824.514		825.325	825.325
	98.2256	96.7189		97.4723	97.4723		527.577	521.289		524.433	524.433
	117.833	111.796		114.814	114.814		516.576	546.464		531.52	531.52

## Sheet: Fig 2 A and B TNFa
	Log Concentration	Shiitake							Reishi							Maitake							Formula							Shiitake +LPS			Reishi +LPS			Maitake +LPS			Formula + LPS			Additive							Additive+LPS
TNF-a (pg/mL)	2	148.056	19.0476	407.256	518.047	739.562	497.64	671.743	3.42547	4.86291	4.81524	5.43717	4.48281	4.84268	4.92929	0.296244	3.50337	5.33299	15.5614	9.64667	15.9812	7.08437	188.611	522.191	591.683	620.1	709.898	291.374	392.457	205.02	196.489	172.255	62.3813	52.8278	68.2778	196.597	192.387	212.313	1331.39	1319.72	1410.28	22.7693	156.422	417.404	539.045	753.691	518.464	683.756	464.004
	1	0.413081	0.963855	0					0	0	0.297661					0	0	0					35.2778	24.7222	21.9444					94.0447	99.8279	106.988	42.764	37.151	37.4628	126.621	133.169	141.308	961.389	804.167	984.167	0.116837	0.423813	0					263.43
	0	0	0	0					0	0	0.070872					0.70163	0	0					17.5	20.8333	11.3889					62.926	59.8967	60.4475	41.63	40.0992	46.4493	154.031	112.308	146.079	267.5	236.389	266.944	0	0	0					258.587
[truncated: 2 more columns]

## Sheet: Fig 2 C and D IL-1a
	Log Concentration	Shiitake			Reishi			Maitake			Formula			Shiitake +LPS			Reishi +LPS			Maitake +LPS			Formula + LPS			Additive			Additive+LPS
IL-1a (pg/mL)	3	93.4363	99.6748	74.0968	28.3865	27.4495	28.0742	50.3863	42.1407	39.0486	778.099	727.718	776.572	103.418	107.161	88.4454	16.2056	19.485	16.3617	36.9872	57.0858	49.3556	1049.47	962.45	963.214	172.209	169.265	141.22	156.611	183.732	154.163
	2	93.4363	88.4454	95.9317	9.33427	10.4274	9.49043	53.4783	41.11	39.564	217.794	120.084	135.351	92.1886	84.7023	105.913	14.1754	10.7398	15.4247	49.8709	48.8402	53.4783	263.595	317.031	251.382	156.249	139.983	144.986	156.235	144.282	174.816
	1	87.8216	82.8307	90.317	17.1426	12.1453	12.9261	65.8467	50.3863	45.7481	161.305	106.344	120.084	76.5922	75.9683	64.739	11.5206	15.7371	14.0192	51.9323	50.3863	60.6932	124.664	155.198	142.985	170.811	145.362	148.991	140.045	142.092	139.451
	0	48.5187	95.9317	65.9867	12.6137	8.7096	8.86577	59.6625	65.8467	53.4783				77.216	68.4821	84.7023	10.7398	9.49043	11.5206	60.1779	51.417	62.7546	98.7099	95.6565	89.5496	120.795	170.488	128.331	148.134	129.389	158.977

## Sheet: Fig 2 E and F IL-6
	Log Concentration	Shiitake						Reishi						Maitake						Formula						Shiitake +LPS						Reishi +LPS						Maitake +LPS						Formula + LPS
IL-6 (pg/mL)	2	348.974	324.423	339.024	1033.89	1046.21	1069.08	84.0626	87.2435	84.9544	88.5438	93.8946	101.297	94.4765	89.6699	80.1066	123.965	121.363	120.785	2513.67	2543.08	2486.99	2262.21	2279.44	2298.64	10180.3	10861	12715.6	11018.7	11821.5	10731	530.306	561.422	728.551	530.306	553.161	605.777	4335.95	2948.43	2948.43	3236.98	3315.39	3192.9	25240.9	24608.9	25864.4	23782.1	25074.6	25754.4
	1	135.229	136.193	132.916				2.66226	2.6234	2.66226				3.39876	3.52701	2.50097				223	226	220				1500.72	1371.57	1431.33				835.406	800.039	811.698				2894.07	2837.64	2656.8				7240	7660	7430
	0	16.8675	17.0602	16.4819				0.60241	0.68014	0.641275				18.0198	17.3786	24.9456				125	135.333	135				920.482	876.145	808.675				712.204	699.378	721.531				1921.9	2097.61	1885.99				1330	1346.67	1303.33
[truncated: 12 more columns]

## Sheet: Fig 2 G and H IL-10
	Log Concentration	Shiitake			Reishi			Maitake			Formula			Shiitake +LPS			Reishi +LPS			Maitake +LPS			Formula + LPS			Additive			Additive+LPS
IL-10 (pg/mL)	2	82.9468	70.8419	70.0853	10.6515	8.3311	8.15261	12.7671	18.6573	16.8902	60.3175	63.4921	68.254	600.433	617.077	619.347	118.639	116.854	119.531	360.88	339.675	343.798	523.809	542.857	531.746	106.365	97.8303	95.1281	1079.95	1073.61	1082.68
	1	37.5533	17.1262	26.2049	6.01071	6.01071	4.58278	16.8902	11	12.1781	20.6349	12.6984	20.6349	114.722	132.123	116.992	56.5239	58.6658	57.2378	256.623	245.431	252.499	328.571	368.254	204.762	60.4542	34.1369	42.9657	427.869	436.22	426.729
	0	0.481928	15.6131	6.53439	5.29674	4.58278	4.93976	0.39759	14.5341	5.69879	12.6984	3.1746	1.5873	61.7632	54.1976	72.355	63.1281	60.4507	61.5216	81.0937	83.4498	78.1486	165.079	171.429	174.603	6.17626	34.73	17.173	205.985	198.098	212.025

## Sheet: S1-S8 Fig
	Log Concentration	Shiitake			Reishi			Maitake			Formula			Shiitake +LPS			Reishi +LPS			Maitake +LPS			Formula + LPS
IL-1a (pg/mL)	3	193.88	206.825	153.751	235.608	227.831	233.016	126.729	105.99	98.2132	778.099	727.718	776.572	214.592	222.359	183.524	134.506	161.726	135.802	93.0285	143.579	124.137	1049.47	962.45	963.214
	2	193.88	183.524	199.058	77.4744	86.5476	78.7706	134.506	103.398	99.5094	217.794	120.084	135.351	191.291	175.757	219.77	117.656	89.14	128.025	125.433	122.841	134.506	263.595	317.031	251.382
	1	182.23	171.874	187.408	142.283	100.806	107.287	165.614	126.729	115.064	161.305	106.344	120.084	158.929	157.634	134.333	95.6209	130.618	116.36	130.618	126.729	152.653	124.664	155.198	142.985
	0	100.676	199.058	136.922	104.694	72.2897	73.5859	150.06	165.614	134.506	231.534	220.847	150.618	160.223	142.1	175.757	89.14	78.7706	95.6209	151.356	129.321	157.837	98.7099	95.6565	89.5496
IL-6 (pg/mL)	3	560.6	565.4	573.8	127.258	129.839	128.871	316.29	324.032	329.193	911	911	912.333	3410	3026	3154	314.516	304.839	320.968	7285.48	6724.19	7317.74	8893.33	8946.67	8930
	2	259.4	257.4	269	158.226	171.452	164.677	54.0323	58.5484	58.2258	785	775.667	764.667	3970	3630	3806	8340.32	7866.13	8156.45	8230.65	8250	8195.16	8566.67	8473.33	8673.33
	1	280.6	282.6	275.8	22.0968	21.7742	22.0968	8.54839	8.87097	6.29032	223	226	220	3114	2846	2970	6933.87	6640.32	6737.1	7279.03	7137.1	6682.26	7240	7660	7430
	0	35	35.4	34.2	5	5.64516	5.32258	45.3226	43.7097	62.7419	125	135.333	135	1910	1818	1678	5911.29	5804.84	5988.71	4833.87	5275.81	4743.55	1330	1346.67	1303.33
IL-10 (pg/mL)	3	318.111	244.328	324.391	69.1482	55.8148	63.2222	107.667	88.4074	112.111	38.0952	28.5714	31.746	418.582	435.851	258.457	49.8889	58.7778	43.963	869.148	829.148	852.852	258.73	266.667	249.206
	2	172.115	146.997	145.427	88.4074	69.1482	67.6667	32.1111	46.9259	42.4815	60.3175	63.4921	68.254	1245.9	1280.43	1285.14	984.704	969.889	992.111	907.667	854.333	864.704	523.809	542.857	531.746
	1	77.9231	35.5369	54.3752	49.8889	49.8889	38.037	42.4815	27.6667	30.6296	20.6349	12.6984	20.6349	238.049	274.155	242.758	469.148	486.926	475.074	645.444	617.296	635.074	328.571	368.254	204.762
	0	1	32.3972	13.5589	43.963	38.037	41	1	36.5556	14.3333	12.6984	3.1746	1.5873	128.159	112.46	150.137	523.963	501.741	510.63	203.963	209.889	196.556	165.079	171.429	174.603
TNF-a (pg/mL)	3	42.5714	40.2857	43.1429	57.2941	49.0588	54.7059	18	17.0588	18	772.5	735.278	732.5	278	314.571	308.286	99.6471	84.3529	88.5882	414.941	395.647	422.471	1353.61	1378.61	1405.83
	2	44.2857	35.7143	38.5714	29.0588	27.1765	29.0588	1.29412	1.29412	1	192.5	189.167	184.167	425.429	407.714	357.429	517.765	438.471	566.706	494.471	483.882	534	1331.39	1319.72	1410.28
	1	1	2.03504	1	1	1	2.47059	1	1	1	35.2778	24.7222	21.9444	195.143	207.143	222	354.941	308.353	310.941	318.471	334.941	355.412	961.389	804.167	984.167
	0	1	1	1	1	1	1	1.76471	1	1	17.5	20.8333	11.3889	130.571	124.286	125.429	345.529	332.824	385.529	387.412	282.471	367.412	267.5	236.389	266.944

## Sheet: Table S1 Figure S9-S14
	IL-1α expression (pg/mL)										IL-10 expression (pg/mL)										TNF-α expression (pg/mL)
R&D Code	-LPS				Average	+LPS				Average	-LPS				Average	+LPS				Average	-LPS				Average	+LPS				Average
RD1622	3.57143	32.1429	10.7143	-2.14286	11.0714	26.7857	58.9286	283.929	226.786	149.107	34.8246	35.5263	87.6316	83.5965	60.3947	107.982	120.439	174.474	161.842	141.184	100.244	41.7073	198.78	233.415	143.537	189.146	248.171	548.902	561.341	386.89
RD1628	53.1579	40.5263	36.3158	45.7895	43.9474	67.1053	77.6316	80.2632	106.579	82.8947	30.625	26.875	25	21.875	26.0938	93.75	104.688	100	115.625	103.516	14.0816	11.6327	10	11.2245	11.7347	112.755	107.653	91.3265	87.2449	99.7449
RD1629	58.4211	62.6316	41.5789	38.4211	50.2632	119.737	193.421	93.4211	98.6842	126.316	13.75	15	30	32.5	22.8125	25	14.0625	106.25	121.875	66.7969	10	8.77551	5.91837	4.69388	7.34694	79.0816	83.1633	103.571	100.51	91.5816
RD1630^	42.6316	51.0526	42.6316	41.5789	44.4737	90.7895	80.2632	77.6316	82.8947	82.8947	29.375	24.375	26.875	30	27.6562	153.125	176.562	117.188	117.188	141.016	12.449	8.36735	5.91837	7.95918	8.67347	335.204	322.959	83.1633	92.3469	208.418
RD1631	43.6842	30	27.8947	30	32.8947	80.2632	69.7368	101.316	88.1579	84.8684	39.375	36.875	66.875	63.75	51.7188	246.875	278.125	235.937	185.938	236.719	12.0408	12.8571	20.6122	24.2857	17.449	502.551	483.163	236.224	195.408	354.337
RD1633^	46.8421	42.6316	40.5263	43.6842	43.4211	98.6842	101.316	93.4211	75	92.1053	12.5	13.75	25.625	26.25	19.5312	112.5	110.938	100	110.938	108.594	5.10204	4.69388	6.32653	7.55102	5.91837	142.347	146.429	107.653	105.612	125.51
RD1634	25	6.42857	50.7143	-46.4286	8.92857	-141.071	80.3571	91.0714	116.071	36.6071	2.19298	2.54386	3.94737	4.29825	3.24561	106.404	103.947	102.193	108.684	105.307	18.7805	11.4634	30	29.5122	22.439	235.732	214.024	284.512	289.39	255.915
RD1635	3.57143	43.5714	-13.5714	-50.7143	1	23.2143	87.5	205.357	187.5	125.893	52.0175	57.2807	100.439	99.5614	77.3246	106.228	105.175	111.14	115.877	109.605	173.415	82.1951	239.268	228.537	180.854	195.488	191.098	255.976	202.073	211.159
RD1639	22.1429	32.1429	3.57143	67.8571	31.4286	23.2143	158.929	233.929	169.643	146.429	64.6491	60.7895	67.1053	69.7368	65.5702	65.7018	68.5088	80.614	87.2807	75.5263	235.854	215.366	233.415	253.902	234.634	180.122	184.756	288.415	293.537	236.707
	IL-1α expression (pg/mL)										IL-10 expression (pg/mL)										TNF-α expression (pg/mL)
	-LPS				Average	+LPS				Average	-LPS				Average	+LPS				Average	-LPS				Average	+LPS				Average
	Raw			Mean		Raw			Mean		Raw			Mean		Raw			Mean		Raw			Mean		Raw			Mean
M18-3	193.88	183.524	199.058	192.154	55.6483	191.291	175.757	219.77	195.606	159.922	172.115	146.997	145.427	154.846	151.609	1245.9	1280.43	1285.14	1270.49	804.2	44.2857	35.7143	38.5714	39.5238	889.686	425.429	407.714	357.429	396.857	943.977
	47.5524	37.6021	26.6834	37.2793		334.104	356.592	381.369	357.355		147.413	139.004	134.802	140.406		912.426	938.56	837.567	896.184		306.99	315.006	299.65	307.215		808.12	811.543	867.285	828.983
	111.792	94.6328	96.6478	101.024		421.558	391.107	396.527	403.064		261.734	274.529	287.342	274.535		1012.81	983.338	997.285	997.811		863.184	840.844	831.138	845.055		873.674	1130.69	797.211	933.859
	5.06812	7.60581		6.33697		20.3309	21.6067		20.9688		92.2002	86.1784		89.1893		772.775	695.684		734.229		1081.49	1068.4		1074.95		1417.42	1391.95		1404.68
	33.1176	19.0556		26.0866		65.36	47.2552		56.3076		210.339	205.769		208.054		593.049	522.861		557.955		1551.48	1517.7		1534.59		1066.78	924.932		995.858
	15.2335	6.33666		10.7851		52.4152	39.5343		45.9747		93.7062	66.6316		80.1689		603.343	585.928		594.635		1011.27	1053.94		1032.6		1182.04	1038.95		1110.49
	19.0556	12.6885		15.872		39.5343	40.8195		40.1769		122.362	105.762		114.062		616.028	540.164		578.096		1449.15	1338.59		1393.87		924.247	949.969		937.108
M18-1	77.4744	86.5476	78.7706	80.9309	14.7472	117.656	89.14	128.025	111.607	38.634	115.6	112.46	109.32	112.46	79.9038	1209.79	1230.2	1220.78	1220.26	671.143	29.0588	27.1765	29.0588	28.4314	38.8862	517.765	438.471	566.706	507.647	268.233
	-0.985109	-8.85791	-3.93909	-4.59404		9.86348	-9.84101	5.91538	1.97928		87.3199	90.1059	94.2867	90.5708		602.202	609.596	603.68	605.16		40.9216	40.442	39.723	40.3622		295.572	200.832	175.252	223.885
	-9.84101	-5.90729	-25.5403	-13.7628		14.8037	3.94269	-3.93909	4.93576		101.259	106.841	85.9272	98.0089		568.273	569.746	575.637	571.219		44.2838	37.3294	38.2863	39.9665		205.881	172.759	173.756	184.132
	1.26612	2.53285		1.89949		34.3997	20.3309		27.3653		77.1522	75.6486		76.4004		839.116	764.716		801.916		47.5982	42.6589		45.1285		291.167	280.587		285.877
	25.4381	-6.3216		9.55825		73.158	49.8339		61.4959		54.6212	75.6486		65.1349		548.039	515.006		531.522		39.4906	34.9241		37.2074		171.617	150.133		160.875
	12.6885	16.5069		14.5977		27.9954	29.275		28.6352		54.6212	71.1391		62.8802		611.269	622.376		616.823		39.8424	40.5461		40.1942		318.349	333.38		325.864
	10.1459	19.0556		14.6008		44.679	24.1604		34.4197		51.6208	56.1218		53.8713		441.471	260.735		351.103		48.3049	33.5213		40.9131		192.225	186.475		189.35
M18-2	134.506	103.398	99.5094	112.471	36.661	125.433	122.841	134.506	127.593	30.6586	32.1111	46.9259	42.4815	40.5062	224.623	907.667	854.333	864.704	875.568	915.444	1.29412	1.29412	-0.352941	0.745098	20.6265	494.471	483.882	534	504.118	277.529
	17.7705	0.985334	10.8511	9.86898		6.90207	9.86348	14.8037	10.5231		102.654	102.654	102.654	102.654		766.402	725.797	722.797	738.332		10.3676	5.23131	10.8356	8.8115		180.746	189.261	177.248	182.418
	44.5649	15.7924	19.7496	26.7023		-9.84101	3.94269	-16.7164	-7.53825		126.404	119.412	123.607	123.141		742.316	764.895	758.868	755.36		15.0554	13.1782	12.0063	13.4133		135.681	140.591	117.114	131.129
	34.3997	8.87557		21.6376		30.5552	11.4169		20.9861		272.99	250.024		261.507		1420.22	1215.1		1317.66		40.1942	38.0843		39.1393		445.783	402.503		424.143
	30.5552	21.6067		26.081		49.8339	13.9607		31.8973		357.65	346.835		352.242		630.318	582.765		606.541		29.6691	18.8565		24.2628		297.713	312.543		305.128
	13.9607	30.5552		22.258		13.9607	0		6.98034		306.769	300.619		303.694		892.849	853.741		873.295		41.9543	38.4358		40.1951		241.729	240.147		240.938
	35.6824	39.5343		37.6083		30.5552	17.7809		24.1681		382.412	394.817		388.614		1225.25	1257.45		1241.35		21.9891	13.6474		17.8183		160.276	149.385		154.83
M18-13	217.794	120.084	135.351	157.743	138.589	263.595	317.031	251.382	277.336	381.03	60.3175	63.4921	68.254	64.0212	110.442	523.81	542.857	531.746	532.804	777.8	192.5	189.167	184.167	188.611	473.759	1331.39	1319.72	1410.28	1353.8	897.328
	61.5219	66.5221	50.542	59.5287		286.339	269.491	263.191	273.007		144.609	154.427	141.806	146.948		1005.04	960.146	924.714	963.301		537.236	530.78	498.556	522.191		694.918	831.536	775.599	767.351
	46.5563	55.5294	42.5744	48.22		373.812	321.311	356.592	350.572		175.503	193.809	181.132	183.481		1396.55	1325.06	1304.07	1341.9		557.795	623.926	593.329	591.683		1067.2	1062.36	923.513	1017.69
	119.123	90.1348		104.629		434.168	542.706		488.437		98.2256	86.1784		92.202		719.709	730.941		725.325		619.066	621.134		620.1		986.671	867.686		927.178
	169.989	186.269		178.129		417.589	380.359		398.974		90.6944	57.6225		74.1585		826.135	824.514		825.325		732.752	687.044		709.898		933.203	820.958		877.08
	111.185	92.7565		101.971		346.637	293.396		320.017		98.2256	96.7189		97.4723		527.577	521.289		524.433		288.311	294.436		291.374		785.758	800.787		793.273
	306.236	333.575		319.905		493.968	623.772		558.87		117.833	111.796		114.814		516.576	546.464		531.52		401.624	383.29		392.457		530.797	559.06		544.929
